# Supplementary material for: Crystalline Silaspiropentane and Its Rearrangement to Silacyclobutane
Source: Org Lett. 2026 May 25;28(22):6884–8. doi: 10.1021/acs.orglett.6c01402 (PMC13247965; doi:10.1021/acs.orglett.6c01402)
Supplement: Supplementary file 2 [file ol6c01402_si_002.xyz]

52
1b.log
N        0.352016    6.973924   15.466658
C        0.140126    6.117039   14.496879
C       -0.548881    4.909850   15.130592
C       -0.427760    5.107733   16.677806
H        0.405926    4.487149   17.067088
H       -1.344188    4.799075   17.219993
C       -0.107443    6.600118   16.906017
C       -1.335741    7.437284   17.300732
H       -1.099500    8.520870   17.292369
H       -1.650011    7.167278   18.329746
H       -2.195382    7.259887   16.626624
C        1.006385    6.835513   17.935163
H        1.899406    6.214956   17.730170
H        0.633264    6.566078   18.944620
H        1.317488    7.899941   17.960301
C       -2.021518    4.924666   14.651931
H       -2.551159    5.843479   14.977771
H       -2.567545    4.049867   15.065269
H       -2.075114    4.881952   13.545004
C        0.133202    3.608388   14.666311
H        0.058271    3.494773   13.565397
H       -0.343851    2.725401   15.144187
H        1.210582    3.605325   14.935215
C        0.963242    8.264864   15.225236
C        2.372931    8.381662   15.348829
C        2.943207    9.662289   15.196941
H        4.033695    9.783316   15.287863
C        2.146078   10.780453   14.909546
H        2.608637   11.774865   14.805160
C        0.766145   10.624614   14.714805
H        0.157968   11.496635   14.428491
C        0.146191    9.364575   14.854111
C       -1.316108    9.182103   14.452169
H       -1.669270    8.221784   14.871039
C       -2.247112   10.288693   14.975630
H       -2.163850   10.406083   16.076145
H       -3.303449   10.047636   14.734828
H       -2.025319   11.273393   14.512614
C       -1.396635    9.038622   12.916015
H       -1.023067    9.954926   12.410913
H       -2.445527    8.868328   12.592083
H       -0.782325    8.176547   12.583645
C        3.265955    7.149365   15.480858
H        2.646807    6.318448   15.871625
C        3.728744    6.716723   14.071647
H        2.848215    6.503511   13.430503
H        4.354030    5.800193   14.126836
H        4.329475    7.517060   13.589145
C        4.449298    7.341328   16.443852
H        5.180588    8.084637   16.062022
H        4.997485    6.385192   16.574964
H        4.108194    7.683405   17.443047
72
1a.log
Si        3.599558    1.829524    3.225982
N        2.720734    2.902187    4.301866
C        1.794466    4.993191    5.163385
H        1.655979    6.078717    5.058502
H        1.348457    4.492420    6.032856
N        4.120799    3.027831    2.031206
C        2.510367    4.308384    4.217095
C        3.099400    4.976548    3.062446
H        2.925285    6.060695    3.003075
C        3.835605    4.409810    2.056236
C        4.378865    5.238669    0.920321
H        4.094853    6.301499    1.036346
H        4.000525    4.875924   -0.058496
H        5.485890    5.172046    0.866489
C        2.137593    2.221198    5.439231
C        2.900066    2.089077    6.630312
C        2.335383    1.363693    7.699943
H        2.913719    1.229473    8.628126
C        1.049710    0.810727    7.599692
H        0.627502    0.242852    8.444161
C        0.297249    0.988484    6.428613
H       -0.716167    0.561042    6.363885
C        0.818223    1.705926    5.332022
C       -0.017000    1.905508    4.068959
H        0.528733    2.620610    3.419833
C       -1.387769    2.536608    4.381192
H       -2.026796    1.861755    4.989487
H       -1.937160    2.753830    3.441056
H       -1.265543    3.488827    4.937165
C       -0.158670    0.583686    3.286427
H        0.836310    0.165086    3.025865
H       -0.722331    0.740625    2.342512
H       -0.698742   -0.180889    3.884858
C        4.293813    2.700036    6.760203
H        4.465260    3.330405    5.863619
C        4.400534    3.625399    7.988044
H        3.619885    4.412977    7.956370
H        5.392673    4.123373    8.012821
H        4.286921    3.065270    8.940535
C        5.379193    1.604030    6.771592
H        5.266439    0.936407    7.652435
H        6.394341    2.052614    6.810229
H        5.318069    0.971866    5.860797
C        4.911974    2.494063    0.941707
C        6.326246    2.441310    1.076445
C        7.069671    1.849624    0.034675
H        8.165607    1.782698    0.120503
C        6.434453    1.342575   -1.109109
H        7.032000    0.879130   -1.910253
C        5.040380    1.432574   -1.237671
H        4.553187    1.040616   -2.144381
C        4.253062    2.016092   -0.223515
C        2.734542    2.104205   -0.374091
H        2.361525    2.802173    0.404423
C        2.080988    0.731227   -0.110142
H        2.419492   -0.018338   -0.856930
H        0.974288    0.800903   -0.165918
H        2.349519    0.346343    0.896539
C        2.308496    2.675344   -1.740406
H        2.794935    3.652467   -1.941604
H        1.209263    2.826572   -1.768633
H        2.567198    1.990834   -2.575627
C        7.026749    2.981825    2.322984
H        6.300930    3.627654    2.860172
C        7.404799    1.828027    3.275826
H        8.125199    1.135128    2.791065
H        6.510450    1.234664    3.562293
H        7.869018    2.216788    4.206488
C        8.250914    3.854127    1.985214
H        9.070339    3.261084    1.527065
H        8.658652    4.318007    2.907399
H        7.986998    4.668347    1.278591
62
4.log
N        0.463334    7.028764   15.134152
C        0.186289    6.022855   14.132534
C       -0.973190    5.126637   14.708711
C       -1.061292    5.615300   16.192198
H       -1.179468    4.769783   16.900966
H       -1.947805    6.270849   16.321630
C        0.215948    6.452992   16.476824
C       -0.012341    7.538867   17.532769
H        0.888699    8.175939   17.647454
H       -0.228991    7.069434   18.513917
H       -0.862638    8.195727   17.269237
C        1.378606    5.535663   16.937900
H        1.661746    4.819847   16.140940
H        1.086891    4.952736   17.836723
H        2.275813    6.131150   17.197819
C       -2.304775    5.366933   13.970576
H       -2.544938    6.444815   13.901025
H       -3.140206    4.864555   14.503741
H       -2.269396    4.960259   12.939530
C       -0.661202    3.617634   14.655991
H       -0.579138    3.252633   13.611006
H       -1.480263    3.045308   15.140572
H        0.283364    3.370973   15.180743
C        0.798464    8.388048   14.856527
C        2.165732    8.793971   14.790569
C        2.479520   10.132703   14.474515
H        3.536047   10.442793   14.422588
C        1.473461   11.072433   14.217460
H        1.734770   12.112188   13.962654
C        0.130261   10.679315   14.293936
H       -0.661032   11.421740   14.099286
C       -0.229672    9.355424   14.619421
C       -1.712460    9.007005   14.700690
H       -1.769379    7.957823   15.049472
C       -2.462321    9.887612   15.721602
H       -1.968925    9.875392   16.715223
H       -3.505589    9.529904   15.851651
H       -2.513550   10.946317   15.389520
C       -2.400617    9.080889   13.322665
H       -2.362579   10.110890   12.908261
H       -3.469547    8.789466   13.401094
H       -1.919412    8.406593   12.587958
C        3.306156    7.818267   15.054115
H        2.840331    6.825905   15.205231
C        4.264112    7.709571   13.851278
H        3.711725    7.466583   12.920091
H        5.019581    6.913698   14.022717
H        4.814421    8.658441   13.675947
C        4.066392    8.178615   16.346145
H        4.580409    9.159414   16.253665
H        4.837932    7.413716   16.577455
H        3.377585    8.244878   17.213921
C       -0.317857    6.355216   11.389344
C        0.636812    7.480552   11.788109
H       -0.006485    5.659499   10.591439
H       -1.398558    6.574227   11.406082
H        0.210217    8.455831   12.071711
H        1.609329    7.544580   11.271395
C        0.422381    6.306025   12.688417
C        1.352856    5.345351   13.345546
H        2.373864    5.692957   13.564111
H        1.276523    4.276388   13.088330
62
5a.log
N        0.840170    7.140203   15.077509
C        1.522097    6.017125   14.403120
C        2.060246    5.121450   15.610308
C        1.467544    5.821441   16.870678
H        2.231433    6.492393   17.316152
H        1.171757    5.090925   17.652319
C        0.291259    6.696387   16.386284
C       -1.009005    5.846206   16.302130
H       -1.890273    6.466354   16.054623
H       -1.206806    5.367783   17.284127
H       -0.934134    5.040234   15.548769
C        0.018067    7.883436   17.315780
H        0.920809    8.504763   17.455559
H       -0.310811    7.515171   18.308764
H       -0.779997    8.536362   16.908790
C        1.585396    3.655659   15.511854
H        0.482852    3.566557   15.455185
H        1.920582    3.090674   16.406874
H        2.014367    3.149552   14.622146
C        3.596719    5.097265   15.725382
H        4.068706    4.588981   14.860675
H        3.890645    4.548578   16.645588
H        4.019412    6.119294   15.804646
C        0.715799    8.468543   14.561590
C        1.799605    9.398822   14.705360
C        1.643126   10.719293   14.234723
H        2.473216   11.433992   14.353991
C        0.453718   11.149450   13.633062
H        0.351969   12.187974   13.279049
C       -0.603666   10.244297   13.488795
H       -1.540931   10.579483   13.015213
C       -0.495198    8.910071   13.935430
C       -1.704365    7.998700   13.744298
H       -1.407036    6.997443   14.104077
C       -2.904426    8.470454   14.592047
H       -2.629199    8.594306   15.659431
H       -3.739632    7.740298   14.535425
H       -3.289313    9.449304   14.234469
C       -2.115775    7.854553   12.265015
H       -2.460385    8.820000   11.837467
H       -2.951390    7.129915   12.164697
H       -1.274960    7.490948   11.640754
C        3.127666    9.039828   15.371289
H        3.126728    7.941966   15.515213
C        4.338528    9.424560   14.493819
H        4.202251    9.098498   13.444667
H        5.266342    8.956244   14.885566
H        4.504534   10.523094   14.491654
C        3.286018    9.699205   16.758584
H        3.265792   10.807039   16.676797
H        4.256267    9.411850   17.216693
H        2.482379    9.402877   17.460446
C        1.291029    6.221435   12.214442
C        0.615718    5.323419   13.283413
H        0.719937    7.158019   12.039106
H        1.554370    5.773068   11.233899
H        0.875812    4.259326   13.125982
H       -0.479241    5.416642   13.412019
C        2.414613    6.442901   13.205567
C        3.725163    6.633412   12.981108
H        4.479191    6.669483   13.776802
H        4.083620    6.773773   11.946879
72
5bE.log
N        0.798873    7.003671   15.124213
C        1.337670    5.716326   14.634855
C        1.818829    4.979418   15.968682
C        1.345528    5.939468   17.101845
H        2.189721    6.589013   17.414161
H        1.003280    5.385433   18.000715
C        0.250308    6.843958   16.496232
C       -1.133675    6.137559   16.577243
H       -1.953629    6.801684   16.246864
H       -1.345008    5.849519   17.628263
H       -1.170733    5.216623   15.966426
C        0.132828    8.190666   17.217207
H        1.100770    8.722309   17.241921
H       -0.205148    8.030506   18.261195
H       -0.601812    8.851603   16.714788
C        1.185437    3.579547   16.125148
H        0.078570    3.605219   16.098000
H        1.484840    3.138398   17.098949
H        1.530082    2.887220   15.329158
C        3.346043    4.798970   16.068683
H        3.735405    4.115726   15.287080
H        3.602648    4.364553   17.058395
H        3.882312    5.766264   15.989556
C        0.793309    8.228580   14.383924
C        1.970204    9.050523   14.345152
C        1.939067   10.267936   13.633177
H        2.841972   10.898807   13.608922
C        0.785802   10.701509   12.967375
H        0.783759   11.658857   12.421803
C       -0.364065    9.905093   13.006647
H       -1.274349   10.244659   12.485985
C       -0.382851    8.674557   13.697156
C       -1.688355    7.884029   13.697744
H       -1.485753    6.936671   14.228283
C       -2.795318    8.631905   14.470396
H       -2.465619    8.909764   15.492374
H       -3.706654    8.003513   14.562611
H       -3.084815    9.569873   13.950249
C       -2.173468    7.524662   12.278821
H       -2.433367    8.429947   11.690191
H       -3.083342    6.890014   12.330258
H       -1.401921    6.965232   11.712485
C        3.271856    8.688321   15.060188
H        3.168038    7.639661   15.400745
C        4.497764    8.793557   14.125517
H        4.304928    8.342210   13.133970
H        5.374408    8.279864   14.573828
H        4.790715    9.852724   13.962486
C        3.521248    9.567559   16.305136
H        3.600598   10.639378   16.023695
H        4.471902    9.277039   16.800819
H        2.711003    9.479925   17.054593
C        1.050053    5.570730   12.448855
C        0.324554    4.947106   13.667558
H        0.555998    6.500302   12.092593
H        1.253009    4.921614   11.570864
H        0.464512    3.849836   13.689089
H       -0.749063    5.180500   13.796275
C        2.216736    5.865529   13.367946
C        3.547463    5.931183   13.128994
C        4.207877    5.940002   11.812956
C        3.562663    6.356236   10.618484
C        5.571514    5.553847   11.728108
C        4.245016    6.351346    9.391618
H        2.527401    6.723338   10.657742
C        6.251565    5.545435   10.500943
H        6.098247    5.249446   12.647698
C        5.588927    5.938874    9.323127
H        3.724551    6.685118    8.479539
H        7.307714    5.233706   10.462670
H        6.121212    5.937251    8.358753
H        4.235011    5.972639   13.984498
72
5bZ.log
N        0.969353    7.161494   15.022984
C        1.580130    6.108889   14.184965
C        1.523932    4.844804   15.112627
C        1.630530    5.458684   16.525897
H        2.698365    5.590758   16.785673
H        1.192365    4.796905   17.300889
C        0.920381    6.833060   16.484154
C       -0.524961    6.747442   17.026600
H       -1.024180    7.731560   16.933497
H       -0.512030    6.480421   18.103567
H       -1.136389    5.994573   16.497440
C        1.642214    7.868323   17.370829
H        2.709376    7.982273   17.108547
H        1.589042    7.560290   18.435439
H        1.159550    8.862804   17.281043
C        0.162095    4.131042   14.924279
H       -0.683688    4.844638   14.896673
H       -0.015827    3.421204   15.758476
H        0.135213    3.549032   13.980881
C        2.637151    3.819785   14.845534
H        2.630217    3.490601   13.785043
H        2.482923    2.920441   15.478797
H        3.642158    4.224161   15.068424
C        0.518641    8.428709   14.510160
C        1.423210    9.540673   14.393327
C        0.944361   10.788008   13.940394
H        1.646057   11.633942   13.860446
C       -0.396955   10.975660   13.590763
H       -0.753212   11.959554   13.245530
C       -1.277242    9.892158   13.675336
H       -2.330458   10.033753   13.384047
C       -0.852311    8.620356   14.117702
C       -1.908272    7.511669   14.110673
H       -1.408109    6.587990   14.462286
C       -3.097662    7.811712   15.048907
H       -2.773089    8.052625   16.078805
H       -3.779741    6.936856   15.101239
H       -3.692484    8.672877   14.677096
C       -2.456866    7.252673   12.687659
H       -3.066851    8.108847   12.330248
H       -3.108684    6.353685   12.680978
H       -1.649673    7.095633   11.944174
C        2.912853    9.451249   14.715174
H        3.102899    8.415470   15.048249
C        3.789165    9.705205   13.469791
H        3.489978    9.068766   12.616307
H        4.851922    9.481299   13.700105
H        3.728500   10.765689   13.143650
C        3.341083   10.417396   15.840877
H        3.297637   11.474458   15.502211
H        4.388986   10.209621   16.144667
H        2.700238   10.330215   16.738880
C        2.100914    6.709123   12.120824
C        0.929340    5.937033   12.764323
H        1.848831    7.786904   11.996212
H        2.530169    6.334114   11.167677
H        0.931120    4.872203   12.458981
H       -0.085633    6.342055   12.635119
C        2.901610    6.471962   13.387339
C        4.255393    6.411112   13.462685
H        4.767273    6.572748   12.493292
C        5.181124    6.159283   14.577897
C        6.429366    5.534797   14.318813
C        4.908908    6.552353   15.909661
C        7.340320    5.276626   15.354944
H        6.676383    5.238053   13.286109
C        5.818252    6.301596   16.947817
H        3.970374    7.078976   16.119379
C        7.037879    5.653764   16.677531
H        8.297274    4.779325   15.129135
H        5.574354    6.622025   17.973432
H        7.754402    5.454451   17.489971
75
5d.log
N        0.797030    6.990153   15.127838
C        1.304275    5.672602   14.692575
C        1.771692    4.979079   16.054101
C        1.321544    5.995023   17.147528
H        2.180876    6.636411   17.434131
H        0.966888    5.485216   18.067350
C        0.247215    6.899674   16.506180
C       -1.153129    6.231151   16.616957
H       -1.956809    6.899606   16.256797
H       -1.370793    5.996002   17.679722
H       -1.213539    5.284557   16.048609
C        0.163328    8.277662   17.170205
H        1.143410    8.786999   17.170920
H       -0.175366    8.169248   18.220518
H       -0.557119    8.933843   16.641824
C        1.106704    3.601430   16.266078
H        0.000775    3.651321   16.236637
H        1.395782    3.193537   17.257216
H        1.435698    2.869728   15.499247
C        3.294636    4.768498   16.160823
H        3.667838    4.043523   15.409424
H        3.542067    4.370175   17.167758
H        3.852947    5.719256   16.042317
C        0.820963    8.183664   14.337591
C        2.017691    8.974069   14.265714
C        2.016309   10.160246   13.502130
H        2.934031   10.767712   13.452043
C        0.873985   10.592703   12.817078
H        0.895369   11.525572   12.231116
C       -0.295139    9.827270   12.889206
H       -1.196836   10.166757   12.353905
C       -0.344218    8.628227   13.631625
C       -1.668978    7.870997   13.665378
H       -1.489667    6.941193   14.234132
C       -2.755260    8.677550   14.407921
H       -2.416981    8.988069   15.417589
H       -3.682083    8.076842   14.525955
H       -3.021455    9.600756   13.850369
C       -2.166061    7.466878   12.262652
H       -2.404451    8.353826   11.638198
H       -3.091465    6.858064   12.340879
H       -1.410644    6.865653   11.717704
C        3.310349    8.611460   14.997045
H        3.182292    7.580585   15.381099
C        4.539453    8.650027   14.061153
H        4.335878    8.168701   13.086004
H        5.402449    8.131280   14.529621
H        4.859697    9.694324   13.859093
C        3.580180    9.535256   16.205008
H        3.683347   10.592466   15.879724
H        4.524330    9.243991   16.712440
H        2.768736    9.496614   16.957167
C        1.009695    5.449558   12.514069
C        0.273592    4.887537   13.756317
H        0.536256    6.377323   12.126851
H        1.195565    4.765252   11.659498
H        0.390298    3.789237   13.819371
H       -0.794160    5.149494   13.876208
C        2.183886    5.752324   13.419781
C        3.516268    5.773581   13.179000
C        4.167159    5.713612   11.861871
C        3.525930    6.105104   10.656498
C        5.519308    5.287189   11.782888
C        4.193695    6.036629    9.427569
H        2.503842    6.506418   10.685886
C        6.191517    5.212704   10.557438
H        6.046871    5.003482   12.707595
C        5.527465    5.584921    9.371509
H        3.683494    6.352605    8.505386
H        7.237077    4.872738   10.518065
H        4.208076    5.827645   14.029841
C        6.225381    5.458099    8.040151
F        5.794209    6.386432    7.132593
F        6.008100    4.227444    7.463734
F        7.581857    5.598275    8.143668
84
5e.log
N        0.810037    6.990063   15.136475
C        1.297989    5.626929   14.832463
C        1.782008    5.077268   16.252817
C        1.362345    6.208210   17.239839
H        2.232845    6.867164   17.440376
H        1.021098    5.803765   18.215580
C        0.284314    7.051543   16.525148
C       -1.119484    6.412775   16.732920
H       -1.925422    7.049768   16.323995
H       -1.315757    6.288726   17.818471
H       -1.200095    5.414215   16.264808
C        0.224908    8.492298   17.042267
H        1.210181    8.987008   16.974279
H       -0.097326    8.498723   18.103358
H       -0.497595    9.097897   16.458988
C        1.108040    3.737882   16.622580
H        0.002228    3.796590   16.606242
H        1.410929    3.434699   17.646760
H        1.416358    2.924893   15.932868
C        3.304459    4.861670   16.354331
H        3.656464    4.060370   15.673631
H        3.567450    4.566149   17.392443
H        3.868659    5.788876   16.127511
C        0.820980    8.090107   14.220794
C        2.018659    8.861299   14.038536
C        2.005820    9.956964   13.149985
H        2.924780   10.549552   13.015136
C        0.851325   10.319181   12.444898
H        0.864260   11.182229   11.759933
C       -0.319022    9.573619   12.624436
H       -1.230661    9.858445   12.074119
C       -0.356850    8.463022   13.494328
C       -1.683992    7.723256   13.637710
H       -1.497665    6.862168   14.303736
C       -2.752220    8.615146   14.304947
H       -2.392880    9.035162   15.266660
H       -3.679165    8.037512   14.507550
H       -3.025452    9.471423   13.652060
C       -2.209280    7.166124   12.299314
H       -2.455992    7.978027   11.582719
H       -3.135469    6.575620   12.463041
H       -1.466104    6.502552   11.813202
C        3.324254    8.575750   14.780822
H        3.200359    7.595149   15.280735
C        4.534548    8.502662   13.822852
H        4.311933    7.911759   12.914512
H        5.405907    8.038182   14.331123
H        4.851745    9.516137   13.496368
C        3.620206    9.629010   15.871027
H        3.724056   10.641510   15.425620
H        4.571388    9.390176   16.392611
H        2.821588    9.683081   16.635938
C        0.965472    5.167649   12.696566
C        0.242429    4.759081   14.004510
H        0.494080    6.048150   12.208563
H        1.132188    4.385610   11.925818
H        0.345846    3.672954   14.187953
H       -0.820294    5.046915   14.110929
C        2.156927    5.559534   13.545242
C        3.484507    5.555988   13.280077
C        4.126658    5.362459   11.970830
C        3.473207    5.577678   10.728852
C        5.490522    4.984203   11.919546
C        4.147358    5.390869    9.516015
H        2.433282    5.932817   10.711255
C        6.158994    4.794312   10.699980
H        6.038628    4.830360   12.864051
C        5.504225    4.987070    9.463481
H        3.597311    5.578864    8.579980
H        7.216001    4.493446   10.728047
H        4.186113    5.706926   14.111632
C        6.199963    4.795181    8.100858
C        6.174928    6.135989    7.322119
H        6.671589    6.020503    6.335111
H        5.139322    6.487818    7.137666
H        6.707434    6.930051    7.886040
C        5.442535    3.711622    7.290526
H        5.926068    3.557973    6.302220
H        5.444002    2.741653    7.830252
H        4.386181    3.995667    7.106793
C        7.669355    4.349199    8.252739
H        8.275064    5.100789    8.800551
H        7.753598    3.379840    8.786779
H        8.128172    4.218749    7.250707
82
2.log
N       -1.618340   -0.980765   -1.017951
N        1.072192   -1.498271   -0.606460
C        2.329591   -1.324754    0.079892
C       -2.904028   -0.968444   -0.355123
C        3.310787   -0.450782   -0.468341
C       -1.447348   -1.768602   -2.176991
C       -3.242337   -2.063281    0.490131
C       -0.487531    0.215952    1.550054
C        0.089295    1.242611    0.513297
C       -3.782999    0.131685   -0.530242
C        2.547402   -2.018146    1.306402
C       -3.402458    1.344465   -1.374716
H       -2.391957    1.148825   -1.790949
C        3.091745    0.316417   -1.772693
H        2.055358    0.114407   -2.112488
C       -0.278516    0.125445    3.037460
H       -0.112592   -0.871890    3.477123
H        0.298668    0.936567    3.514019
C       -2.671555   -1.950857   -3.036793
H       -3.504601   -2.411346   -2.465362
H       -2.451728   -2.590297   -3.912019
H       -3.045370   -0.968995   -3.396729
C        3.782381   -1.831681    1.960542
H        3.982544   -2.354655    2.907143
C       -1.648673    0.460029    2.489376
H       -2.454311   -0.292302    2.532016
H       -1.995155    1.503552    2.587223
C       -2.273501   -3.219502    0.737060
H       -1.275835   -2.916913    0.355028
C        4.530926   -0.305524    0.224886
H        5.307700    0.360824   -0.183509
C       -5.032221    0.097746    0.125651
H       -5.730559    0.940973    0.001683
C        1.481894   -2.952929    1.881506
H        0.500562   -2.462067    1.706428
C        4.769225   -0.989960    1.423886
H        5.728832   -0.863169    1.950222
C       -4.505549   -2.055995    1.114882
H       -4.794202   -2.898117    1.763564
C       -5.398501   -0.988566    0.931813
H       -6.381171   -1.000307    1.429686
C        4.047812   -0.174957   -2.880483
H        5.108447    0.016199   -2.609581
H        3.843420    0.356493   -3.833989
H        3.922498   -1.261459   -3.058098
C       -2.106954   -3.522232    2.238227
H       -1.796611   -2.617124    2.799090
H       -1.330500   -4.299425    2.389240
H       -3.044740   -3.902202    2.694844
C        3.226683    1.840304   -1.573356
H        2.535873    2.212096   -0.790499
H        2.992158    2.375201   -2.517701
H        4.259306    2.124792   -1.279198
C       -3.317073    2.614444   -0.502466
H       -4.316810    2.905895   -0.115611
H       -2.920731    3.469746   -1.088966
H       -2.655579    2.456380    0.372706
C        1.460246   -4.303400    1.133689
H        1.282657   -4.171270    0.049080
H        0.662907   -4.961427    1.539198
H        2.430963   -4.829565    1.257813
C       -2.686137   -4.478169   -0.052743
H       -3.687266   -4.838791    0.267028
H       -1.955583   -5.297884    0.111595
H       -2.725750   -4.272659   -1.141427
C        1.609717   -3.181714    3.397008
H        2.489850   -3.811281    3.648422
H        0.711951   -3.712556    3.775124
H        1.703931   -2.228088    3.955981
C       -4.370315    1.554854   -2.557032
H       -4.438508    0.650583   -3.195884
H       -4.032877    2.400168   -3.192804
H       -5.396356    1.791459   -2.203360
H        1.150090    1.507481    0.685567
H       -0.534559    2.122068    0.271300
Si       -0.231689   -0.472334   -0.100668
C        2.086551   -3.051233   -2.187299
H        3.031667   -3.070647   -1.628371
C       -0.241862   -2.323064   -2.520428
H       -0.208639   -2.883735   -3.465455
H        2.003412   -3.666538   -3.093537
C        1.016351   -2.302924   -1.773624
82
3.log
N       -1.694058   -1.087570   -0.837124
N        1.005690   -1.492648   -0.506499
C        2.242233   -1.398459    0.232241
C       -2.982526   -1.112943   -0.187253
C        3.261302   -0.500567   -0.198322
C       -1.516640   -1.793902   -2.045173
C       -3.336467   -2.270115    0.564386
C        0.024580    1.411694   -0.046136
C        0.015382    2.448815   -0.902640
C       -3.870124   -0.009184   -0.303453
C        2.415800   -2.213353    1.390182
C       -3.494150    1.257182   -1.066558
H       -2.500691    1.081985   -1.527408
C        3.107582    0.396318   -1.425805
H        2.055203    0.320245   -1.766309
C        0.163251    1.404524    1.485763
H        1.240675    1.445119    1.766429
H       -0.343649    2.253808    1.995032
C       -2.741123   -1.947000   -2.911786
H       -3.560998   -2.465344   -2.372239
H       -2.510782   -2.517960   -3.830718
H       -3.139920   -0.951080   -3.200178
C        3.634657   -2.123042    2.092610
H        3.793493   -2.744994    2.986234
C       -0.431966   -0.013702    1.816683
H        0.117932   -0.601714    2.574266
H       -1.497915    0.047973    2.119148
C       -2.375598   -3.447262    0.724778
H       -1.380098   -3.122771    0.356577
C        4.464578   -0.455432    0.537986
H        5.267754    0.226188    0.215452
C       -5.129514   -0.096047    0.327739
H       -5.831156    0.749935    0.249562
C        1.334620   -3.194259    1.842733
H        0.358911   -2.772692    1.526101
C        4.655509   -1.258770    1.669212
H        5.603066   -1.208903    2.229256
C       -4.612196   -2.315493    1.161939
H       -4.910602   -3.207826    1.734984
C       -5.505767   -1.240061    1.044751
H       -6.497940   -1.292410    1.520807
C        4.011262   -0.073413   -2.585973
H        5.084533   -0.024499   -2.301422
H        3.868465    0.575363   -3.476210
H        3.773462   -1.115917   -2.876406
C       -2.207648   -3.850926    2.201386
H       -1.878186   -2.989136    2.817512
H       -1.446416   -4.652057    2.295660
H       -3.151214   -4.241912    2.636709
C        3.382351    1.875598   -1.086457
H        2.781884    2.209481   -0.217342
H        3.118480    2.523859   -1.948152
H        4.454830    2.050681   -0.855394
C       -3.352730    2.451655   -0.100662
H       -4.328721    2.711445    0.362514
H       -2.976387    3.347588   -0.637383
H       -2.636039    2.224845    0.713686
C        1.487473   -4.550731    1.121712
H        1.460863   -4.423940    0.021107
H        0.670375   -5.244234    1.413755
H        2.454373   -5.028221    1.390281
C       -2.803723   -4.648833   -0.142251
H       -3.805102   -5.023376    0.160521
H       -2.078602   -5.482985   -0.036666
H       -2.850073   -4.374835   -1.215327
C        1.282911   -3.380929    3.368941
H        2.175676   -3.918118    3.753331
H        0.397353   -3.985066    3.651165
H        1.217951   -2.408457    3.900431
C       -4.491083    1.574400   -2.199074
H       -4.601398    0.718912   -2.897015
H       -4.147151    2.452977   -2.784344
H       -5.500427    1.814171   -1.802228
H       -0.121146    2.293864   -1.986474
H        0.141204    3.494605   -0.565637
Si       -0.296031   -0.436577   -0.014755
C        2.039452   -3.001066   -2.122655
H        2.988878   -3.019700   -1.571007
C       -0.296643   -2.285199   -2.433685
H       -0.253017   -2.783885   -3.412540
H        1.954093   -3.608829   -3.033921
C        0.963549   -2.270021   -1.689039
82
3'.log
N       -1.727798   -1.014089   -0.853911
N        0.981455   -1.433280   -0.490878
C        2.224934   -1.346781    0.240144
C       -3.017579   -1.067418   -0.203670
C        3.247337   -0.462609   -0.209091
C       -1.537205   -1.736317   -2.052800
C       -3.342098   -2.226514    0.559494
C       -3.936681    0.009215   -0.332757
C        2.407496   -2.158530    1.397673
C       -3.608562    1.272478   -1.123689
H       -2.590311    1.139471   -1.545592
C        3.091515    0.417413   -1.448187
H        2.034722    0.346080   -1.777771
C       -2.748654   -1.890028   -2.936938
H       -3.593511   -2.363900   -2.395005
H       -2.516316   -2.502548   -3.828124
H       -3.111978   -0.895981   -3.274040
C        3.629754   -2.061944    2.093803
H        3.793572   -2.679566    2.989655
C       -0.505447   -0.087753    1.872574
H       -0.124784   -0.750949    2.669614
H       -1.575935    0.145671    2.074965
C       -2.356787   -3.383198    0.719459
H       -1.362050   -3.029952    0.375907
C        4.453792   -0.411183    0.519530
H        5.257293    0.264159    0.185128
C       -5.193499   -0.105091    0.299637
H       -5.919745    0.718633    0.209660
C        1.340913   -3.150928    1.858856
H        0.361811   -2.765357    1.511334
C        4.647606   -1.199936    1.660721
H        5.596687   -1.143403    2.217466
C       -4.614978   -2.298581    1.160016
H       -4.889315   -3.192462    1.742280
C       -5.537339   -1.249152    1.031977
H       -6.527168   -1.322552    1.509977
C        3.972823   -0.082691   -2.613074
H        5.049409   -0.048954   -2.339282
H        3.831839    0.557226   -3.509988
H        3.713569   -1.124512   -2.886477
C       -2.203880   -3.814892    2.189276
H       -1.909698   -2.958835    2.830518
H       -1.421929   -4.596272    2.278494
H       -3.142703   -4.243204    2.598796
C        3.397765    1.897727   -1.136435
H        2.858374    2.244713   -0.231934
H        3.104238    2.544769   -1.989432
H        4.481739    2.060997   -0.958043
C       -3.591739    2.512010   -0.203633
H       -4.608738    2.741614    0.179308
H       -3.229824    3.406516   -0.752582
H       -2.936258    2.358754    0.678411
C        1.542131   -4.524427    1.183027
H        1.525125   -4.430952    0.078804
H        0.741084   -5.231859    1.486443
H        2.518455   -4.965874    1.477941
C       -2.740814   -4.576053   -0.180148
H       -3.738924   -4.978236    0.096798
H       -1.998500   -5.395202   -0.077209
H       -2.773019   -4.281009   -1.247953
C        1.266674   -3.292967    3.389409
H        2.161598   -3.803695    3.803508
H        0.386181   -3.902291    3.676521
H        1.180441   -2.306317    3.890893
C       -4.579600    1.484931   -2.303610
H       -4.605143    0.603049   -2.975604
H       -4.275455    2.367199   -2.905030
H       -5.616564    1.663941   -1.948344
Si       -0.337607   -0.409755    0.018267
C        2.002602   -2.984185   -2.074783
H        2.948755   -3.007339   -1.517969
C       -0.318181   -2.244278   -2.417792
H       -0.267589   -2.756623   -3.389237
H        1.917071   -3.597792   -2.982032
C        0.933552   -2.233363   -1.659654
C       -0.002661    1.456516    0.108965
H       -0.966492    1.995600   -0.010127
H        0.773309    1.986963   -0.469651
C        0.291932    1.187796    1.586036
C        1.216842    1.776525    2.370674
H        1.419959    1.407403    3.389264
H        1.809183    2.633688    2.010907
10
C3-H2.log
C       -5.354879    0.769898    0.000966
C       -4.581719    2.108689   -0.000520
H       -5.879574    0.472893   -0.925578
H       -5.879987    0.474690    0.927845
H       -4.587581    2.712531    0.925404
H       -4.587618    2.710120   -0.928012
C       -3.880490    0.811069    0.001261
C       -2.724078    0.143246    0.003879
H       -1.756537    0.673703    0.003932
H       -2.699966   -0.959904    0.005800
23
C3-PhCF3.log
C       -5.625528    1.329608    0.098052
C       -4.847756    2.296452    1.017364
H       -6.305731    1.764941   -0.657130
H       -5.986807    0.378432    0.530755
H       -4.679462    1.997666    2.068691
H       -4.998650    3.383418    0.880929
C       -4.176711    1.535306   -0.050883
C       -3.046250    1.227227   -0.712523
H       -3.116120    0.500299   -1.541710
C       -1.705437    1.767867   -0.439887
C       -0.609336    1.340828   -1.231953
C       -1.452988    2.711592    0.591818
C        0.685401    1.829117   -1.009748
H       -0.780622    0.611021   -2.039508
C       -0.163964    3.203017    0.818299
H       -2.283959    3.062427    1.220558
C        0.911971    2.765860    0.015970
H        1.521948    1.486701   -1.636541
H        0.014191    3.936322    1.619341
C        2.305006    3.267466    0.305010
F        2.315628    4.586616    0.672572
F        2.893198    2.578354    1.340573
F        3.143280    3.143413   -0.766723
20
C3-Ph.log
C       -5.627617    1.333688    0.083644
C       -4.854743    2.293843    1.014885
H       -6.305213    1.775949   -0.670201
H       -5.994203    0.381061    0.509235
H       -4.695240    1.987956    2.065737
H       -5.006627    3.381814    0.886281
C       -4.176924    1.540200   -0.054595
C       -3.041887    1.236757   -0.709729
H       -3.109766    0.514912   -1.544205
C       -1.697946    1.771262   -0.430328
C       -0.601743    1.342840   -1.221655
C       -1.444080    2.707223    0.607092
C        0.695899    1.826972   -0.989357
H       -0.777466    0.616411   -2.032430
C       -0.148309    3.189977    0.838201
H       -2.277442    3.055527    1.235345
C        0.929718    2.753658    0.042356
H        1.530524    1.478207   -1.618452
H        0.025584    3.915893    1.648813
H        1.946323    3.135374    0.227119
32
C3-PhtBu.log
C       -5.654356    1.296215    0.146200
C       -4.827078    2.095859    1.177435
H       -6.372704    1.851896   -0.485017
H       -5.999796    0.284806    0.430740
H       -4.610394    1.622845    2.153533
H       -4.983286    3.189213    1.237808
C       -4.213070    1.531767   -0.037503
C       -3.117166    1.348202   -0.796039
H       -3.232860    0.772912   -1.733026
C       -1.759954    1.839020   -0.507870
C       -0.706088    1.563464   -1.410073
C       -1.438119    2.591969    0.651858
C        0.603373    2.014050   -1.172141
H       -0.918089    0.980871   -2.322224
C       -0.132726    3.037151    0.882351
H       -2.228345    2.828627    1.380180
C        0.926540    2.762854   -0.020398
H        1.379357    1.767777   -1.910859
H        0.067293    3.618089    1.797025
C        2.348453    3.277281    0.281080
C        2.320704    4.824609    0.380222
H        1.645778    5.175483    1.187510
H        3.337039    5.217140    0.597482
H        1.972698    5.275064   -0.572729
C        2.831545    2.681041    1.628636
H        2.855581    1.572193    1.583751
H        3.855806    3.039853    1.866026
H        2.170461    2.972096    2.470408
C        3.358933    2.879698   -0.815251
H        3.445090    1.777886   -0.917691
H        3.081642    3.299595   -1.804558
H        4.365462    3.270028   -0.558007
75
Int-S1-2.log
N        0.280738    7.272229   14.970627
C       -0.232993    6.467161   14.020504
C       -0.626814    5.116994   14.648754
C       -0.183470    5.294814   16.129284
H        0.826104    4.858149   16.274708
H       -0.867780    4.792048   16.839720
C       -0.112550    6.811521   16.372580
C       -1.488906    7.415462   16.724628
H       -1.403527    8.496536   16.938424
H       -1.886018    6.918922   17.632990
H       -2.224689    7.285113   15.908672
C        0.886129    7.216393   17.457274
H        1.849796    6.687298   17.367314
H        0.453940    6.959502   18.444760
H        1.075514    8.308478   17.441377
C       -2.138749    4.779573   14.573667
H       -2.763454    5.553268   15.059168
H       -2.316786    3.821335   15.103459
H       -2.498799    4.655260   13.536021
C        0.198114    3.992359   13.976652
H       -0.145726    3.783335   12.945631
H        0.091186    3.059414   14.568641
H        1.275217    4.254633   13.931149
C        1.102373    8.443447   14.741273
C        2.518212    8.255730   14.760799
C        3.327186    9.373623   14.483066
H        4.421017    9.250633   14.464620
C        2.772537   10.638298   14.237955
H        3.428438   11.497538   14.027140
C        1.383493   10.805463   14.271580
H        0.953584   11.802016   14.085388
C        0.518333    9.716825   14.512014
C       -0.987371    9.951955   14.445233
H       -1.487266    8.965827   14.517332
C       -1.471524   10.834755   15.615282
H       -1.152451   10.434298   16.599139
H       -2.578630   10.917338   15.616519
H       -1.056466   11.861311   15.531272
C       -1.405001   10.580809   13.097775
H       -1.075442   11.638405   13.025278
H       -2.509595   10.569221   12.989344
H       -0.965587   10.034000   12.241444
C        3.205218    6.927405   15.089595
H        2.422201    6.205320   15.395655
C        3.936820    6.300302   13.888169
H        3.238669    6.023442   13.079092
H        4.477786    5.386006   14.210940
H        4.680593    6.999866   13.454403
C        4.190747    7.096701   16.270013
H        5.095429    7.657235   15.954716
H        4.530707    6.103995   16.632088
H        3.743066    7.644746   17.123445
C       -1.198470    6.029354   11.622433
C       -1.778219    7.296360   12.158337
H       -0.822275    6.020605   10.588733
H       -1.632234    5.073406   11.946103
H       -2.585142    7.226580   12.907409
H       -1.809889    8.187553   11.512737
C       -0.345991    6.857423   12.590978
C        0.834320    7.557255   12.006418
H        0.895932    8.649122   12.120266
C        1.885536    6.927335   11.311429
C        1.974179    5.506368   11.048931
C        2.985530    7.718957   10.801823
C        3.053976    4.946712   10.371838
H        1.182953    4.841166   11.420200
C        4.059800    7.153615   10.129394
H        2.969679    8.807064   10.980121
C        4.119431    5.751732    9.895650
H        3.084770    3.858212   10.205286
H        4.880869    7.795677    9.772512
C        5.314499    5.142895    9.258183
F        6.347442    4.865421   10.156726
F        5.893867    5.953648    8.306881
F        5.050353    3.939915    8.645554
84
Int-S1-3.log
N        0.364992    7.532413   14.900732
C        0.410654    6.627997   13.755505
C        0.455502    5.160752   14.336952
C        0.184030    5.406927   15.858049
H        1.132360    5.320531   16.428218
H       -0.513111    4.652605   16.277806
C       -0.348435    6.854856   16.010194
C       -1.884560    6.894951   15.807200
H       -2.279956    7.918694   15.951463
H       -2.395446    6.225718   16.530941
H       -2.158553    6.564975   14.785825
C        0.000742    7.457630   17.374678
H        1.088886    7.418212   17.570793
H       -0.517234    6.893576   18.176798
H       -0.317075    8.517618   17.438801
C       -0.637405    4.239912   13.756834
H       -1.652421    4.662327   13.892910
H       -0.607823    3.257419   14.273179
H       -0.488311    4.050060   12.676234
C        1.818246    4.457052   14.158182
H        1.996089    4.152714   13.109801
H        1.850566    3.541727   14.787148
H        2.659649    5.106007   14.459043
C        1.106558    8.749557   15.027775
C        2.503548    8.733832   15.349040
C        3.215123    9.949744   15.411692
H        4.292075    9.930942   15.645959
C        2.579286   11.181094   15.208507
H        3.151481   12.120828   15.269626
C        1.205294   11.203580   14.941815
H        0.697598   12.171279   14.799587
C        0.457306   10.011429   14.839857
C       -1.031991   10.117045   14.542728
H       -1.376940    9.086265   14.342048
C       -1.811127   10.658684   15.758935
H       -1.633158   10.045884   16.666138
H       -2.903784   10.662536   15.558212
H       -1.506642   11.700533   15.997475
C       -1.321109   10.969796   13.291453
H       -1.125042   12.048240   13.473136
H       -2.386003   10.874361   12.992033
H       -0.693185   10.654526   12.434234
C        3.256125    7.450668   15.680508
H        2.508426    6.636600   15.670676
C        4.331601    7.114037   14.630731
H        3.889690    6.984287   13.624579
H        4.856600    6.171182   14.894191
H        5.097726    7.915972   14.566149
C        3.873754    7.495890   17.094264
H        4.699623    8.235782   17.157817
H        4.294605    6.504218   17.364092
H        3.122339    7.770199   17.863258
C       -1.344683    6.432030   11.518820
C       -1.537605    7.828053   12.102247
H       -1.005838    6.356716   10.470699
H       -2.056166    5.647817   11.821350
H       -2.364061    7.965665   12.820068
H       -1.353110    8.697749   11.451017
C       -0.376248    6.990054   12.516454
C        1.109940    7.190212   12.482884
H        1.430197    8.235466   12.646812
C        2.007205    6.470245   11.530950
C        1.683682    5.239625   10.919045
C        3.238749    7.061789   11.161735
C        2.564669    4.610765   10.022502
H        0.725515    4.753519   11.150715
C        4.115729    6.432611   10.267497
H        3.512291    8.042646   11.584052
C        3.808869    5.182834    9.679113
H        2.257278    3.648577    9.588476
H        5.064386    6.936796   10.022595
C        4.808245    4.516095    8.711941
C        4.291199    3.163269    8.179268
H        4.117526    2.435792    8.999386
H        3.344560    3.277325    7.611104
H        5.040422    2.718192    7.492030
C        5.055434    5.454037    7.502478
H        5.775047    4.992071    6.793216
H        4.109631    5.650833    6.955758
H        5.474818    6.431650    7.816687
C        6.145721    4.267631    9.456103
H        6.594178    5.212348    9.826054
H        5.992875    3.600429   10.330032
H        6.884050    3.787145    8.779090
72
Int-S1E.log
N        1.229165    7.232993   14.860056
C        1.628936    6.284694   13.851355
C        1.267930    4.856436   14.416713
C        0.820500    5.188376   15.878694
H        1.174476    4.425861   16.602008
H       -0.287524    5.207753   15.944149
C        1.353393    6.606396   16.199671
C        0.511456    7.329156   17.254649
H        0.855968    8.374307   17.392680
H        0.603302    6.805156   18.227647
H       -0.559002    7.357479   16.977752
C        2.828664    6.553603   16.673241
H        3.494971    6.183430   15.869029
H        2.936298    5.877342   17.546827
H        3.184446    7.557612   16.977457
C        0.113494    4.224037   13.614195
H       -0.741484    4.918991   13.504998
H       -0.253576    3.307068   14.122928
H        0.449760    3.934717   12.597742
C        2.428155    3.839556   14.467177
H        2.732638    3.496667   13.462287
H        2.099646    2.946407   15.039240
H        3.328089    4.252402   14.961985
C        0.660295    8.519701   14.606059
C        1.484184    9.685125   14.607226
C        0.910341   10.939496   14.309827
H        1.548171   11.838361   14.306771
C       -0.452433   11.062450   14.012276
H       -0.882763   12.047853   13.771658
C       -1.266697    9.921730   14.034504
H       -2.342117   10.022137   13.814612
C       -0.740201    8.649976   14.339176
C       -1.696705    7.461170   14.377042
H       -1.102620    6.588095   14.707164
C       -2.835419    7.670822   15.397368
H       -2.445121    7.940911   16.400025
H       -3.438842    6.744502   15.501954
H       -3.524190    8.482254   15.079949
C       -2.281392    7.129050   12.989365
H       -2.874085    7.977893   12.586698
H       -2.955023    6.248230   13.050344
H       -1.488433    6.895572   12.252959
C        2.973292    9.623170   14.929203
H        3.224473    8.552439   15.055860
C        3.840049   10.176586   13.780359
H        3.596848    9.681392   12.817551
H        4.917887   10.010549   13.989413
H        3.690985   11.268329   13.641820
C        3.290864   10.333302   16.260447
H        3.080730   11.422495   16.198193
H        4.362173   10.210690   16.526652
H        2.681601    9.923782   17.092606
C        1.072483    7.787470   11.570124
C        1.060571    6.338717   11.101760
H        0.122561    8.253324   11.872097
H        1.785586    8.478867   11.091146
H        1.735718    6.057918   10.277165
H        0.095886    5.805242   11.101210
C        1.663153    6.706747   12.425816
C        3.008099    6.583954   13.057958
C        4.088637    5.644666   12.663646
C        3.941450    4.636459   11.679215
C        5.352028    5.766661   13.296166
C        5.004145    3.775449   11.358682
H        2.973268    4.512449   11.173861
C        6.414354    4.906129   12.978900
H        5.493511    6.554206   14.055459
C        6.246262    3.900095   12.008156
H        4.859513    2.996909   10.592017
H        7.383175    5.022026   13.491474
H        7.078089    3.223427   11.756229
H        3.410754    7.544845   13.411771
82
Int-S1.log
N        2.913194    2.961136    4.401988
C        1.477733    4.906478    4.738142
H        1.202161    5.934223    4.463269
H        0.896437    4.403429    5.522448
N        4.588085    3.094493    2.266359
C        2.517501    4.287855    4.093066
C        3.304816    4.994988    3.083124
H        3.114758    6.075106    3.005590
C        4.224640    4.457364    2.220229
C        4.955571    5.308800    1.211147
H        4.576529    6.348214    1.215437
H        4.858400    4.903056    0.182843
H        6.043294    5.324297    1.438658
C        2.233334    2.289036    5.481073
C        2.636978    2.523438    6.824098
C        1.996323    1.793663    7.848107
H        2.303711    1.947757    8.895033
C        0.976372    0.877686    7.555402
H        0.487913    0.317478    8.368708
C        0.574430    0.677261    6.225412
H       -0.233613   -0.037827    6.007428
C        1.191250    1.372263    5.166278
C        0.728971    1.169265    3.725869
H        1.571873    1.475445    3.072065
C       -0.452169    2.106032    3.392048
H       -1.331878    1.869770    4.028805
H       -0.756602    1.988402    2.330221
H       -0.176654    3.166373    3.559633
C        0.384709   -0.294263    3.397657
H        1.201963   -0.983374    3.693992
H        0.215388   -0.410807    2.307235
H       -0.543719   -0.627242    3.908045
C        3.740246    3.518288    7.178684
H        4.048677    4.026389    6.242131
C        3.230421    4.611301    8.139129
H        2.351835    5.133017    7.707806
H        4.023431    5.366175    8.324275
H        2.934910    4.190368    9.123884
C        4.980972    2.795379    7.742407
H        4.744248    2.256279    8.684516
H        5.793247    3.520327    7.961481
H        5.372667    2.053891    7.014051
C        4.991243    2.456230    1.041973
C        6.358129    2.175115    0.787320
C        6.692660    1.527279   -0.422722
H        7.747883    1.290640   -0.634246
C        5.709598    1.195068   -1.363321
H        5.991539    0.699014   -2.305764
C        4.361749    1.496567   -1.103154
H        3.595763    1.230730   -1.848324
C        3.972615    2.115365    0.099006
C        2.495086    2.391715    0.383925
H        2.395060    2.521285    1.482522
C        1.575389    1.228081   -0.035595
H        1.490382    1.144082   -1.139648
H        0.550996    1.393499    0.357549
H        1.937507    0.253709    0.348527
C        2.016826    3.702003   -0.278692
H        2.582272    4.580099    0.086171
H        0.943697    3.878741   -0.054922
H        2.133374    3.647355   -1.382404
C        7.459701    2.550460    1.774915
H        6.984641    3.136989    2.590042
C        8.081711    1.291333    2.411811
H        8.598702    0.670312    1.649214
H        7.303851    0.661593    2.887858
H        8.827159    1.566585    3.187563
C        8.537115    3.443523    1.127659
H        9.097462    2.902055    0.336090
H        9.275234    3.775849    1.887571
H        8.089605    4.346647    0.663523
C        3.917055   -0.101149    2.444819
H        4.586885   -0.255801    1.584172
H        2.840035   -0.031863    2.237325
C        4.432577    0.250060    3.706552
C        4.105198   -0.376409    5.055174
C        5.509101   -0.474853    4.481930
H        3.447951   -1.259639    5.021391
H        3.950832    0.271703    5.932490
H        6.296615    0.114106    4.979205
H        5.838541   -1.439335    4.061780
Si        4.449082    2.264895    3.834710
72
Int-S1Z.log
N        1.416511    7.418484   14.844041
C        1.673568    6.422193   13.818144
C        1.337458    4.994173   14.426607
C        0.840189    5.364603   15.854338
H        1.117671    4.596271   16.605436
H       -0.266050    5.438134   15.858857
C        1.426494    6.760394   16.189986
C        0.582583    7.513547   17.227114
H        1.011863    8.511274   17.444660
H        0.562490    6.933120   18.171825
H       -0.458287    7.669473   16.893506
C        2.862058    6.647826   16.752268
H        3.534485    6.125091   16.049104
H        2.863643    6.075050   17.702979
H        3.288111    7.650591   16.949102
C        0.263559    4.223732   13.630918
H       -0.681997    4.790510   13.526740
H        0.024651    3.266945   14.142048
H        0.623207    3.981299   12.610190
C        2.572638    4.063480   14.509929
H        2.877620    3.696004   13.508672
H        2.329135    3.170479   15.122675
H        3.452219    4.558732   14.963704
C        0.659383    8.625642   14.643287
C        1.323654    9.871682   14.861517
C        0.593105   11.077297   14.787686
H        1.113085   12.032399   14.967178
C       -0.772405   11.082901   14.485370
H       -1.331050   12.031275   14.434309
C       -1.420861    9.864424   14.241629
H       -2.495776    9.867128   13.999057
C       -0.738938    8.632684   14.316178
C       -1.549947    7.365182   14.049941
H       -0.825405    6.538863   13.959993
C       -2.517566    7.024859   15.204289
H       -1.996441    6.898337   16.172629
H       -3.060421    6.079973   14.989424
H       -3.273433    7.828451   15.334249
C       -2.357126    7.421333   12.733744
H       -3.217745    8.118719   12.812150
H       -2.772525    6.418604   12.498344
H       -1.742909    7.747046   11.872692
C        2.817338    9.949673   15.152143
H        3.199815    8.913021   15.093695
C        3.551152   10.773994   14.077790
H        3.360756   10.364393   13.065756
H        4.646903   10.741615   14.246426
H        3.236113   11.839697   14.087058
C        3.115562   10.495097   16.562233
H        2.785766   11.551058   16.670025
H        4.206443   10.462308   16.769447
H        2.602380    9.905761   17.349910
C        0.977362    7.883134   11.536080
C        0.735148    6.422695   11.161036
H        0.138136    8.471208   11.935201
H        1.674778    8.475028   10.922693
H        1.270014    6.009656   10.288642
H       -0.279712    6.020288   11.309643
C        1.546192    6.776926   12.367647
C        2.921765    6.468572   12.850743
C        4.076419    7.424985   12.834097
C        4.386060    8.159486   11.665802
C        4.974522    7.506780   13.921400
C        5.539000    8.960816   11.592701
H        3.726619    8.080656   10.788575
C        6.126109    8.308770   13.856172
H        4.765061    6.927517   14.830646
C        6.412847    9.042654   12.690815
H        5.757301    9.521346   10.669496
H        6.805170    8.359696   14.722434
H        7.315046    9.672529   12.638169
H        3.256547    5.448899   12.585220
62
TS-0.log
N        0.251189    7.063165   15.209252
C       -0.258860    6.332819   14.233237
C       -0.979376    5.148426   14.881385
C       -0.475227    5.129622   16.356098
H        0.353816    4.397100   16.443962
H       -1.260979    4.826480   17.077675
C        0.059444    6.544596   16.659653
C       -0.944023    7.434663   17.413917
H       -0.596864    8.487582   17.441752
H       -1.036465    7.079456   18.460386
H       -1.952666    7.413194   16.961093
C        1.377237    6.518783   17.436138
H        2.144269    5.908826   16.921553
H        1.204214    6.075441   18.438541
H        1.773612    7.543017   17.584334
C       -2.496830    5.478266   14.793018
H       -2.757789    6.421591   15.311828
H       -3.086568    4.662617   15.262163
H       -2.813263    5.580060   13.735254
C       -0.757337    3.795249   14.185130
H       -1.001314    3.861189   13.105726
H       -1.407473    3.020475   14.645126
H        0.294969    3.466117   14.275935
C        0.735144    8.415940   14.981245
C        2.129398    8.697880   14.944153
C        2.532177   10.045227   14.811914
H        3.607589   10.282050   14.788958
C        1.600330   11.080887   14.680286
H        1.939994   12.123742   14.577276
C        0.232726   10.777135   14.650406
H       -0.498823   11.586998   14.504151
C       -0.228034    9.453198   14.797615
C       -1.726516    9.183314   14.673235
H       -1.914164    8.154768   15.025455
C       -2.587104   10.128020   15.532532
H       -2.256842   10.131086   16.591598
H       -3.649802    9.807989   15.505011
H       -2.553091   11.175093   15.164292
C       -2.156044    9.216611   13.191747
H       -1.959906   10.211710   12.738210
H       -3.241837    9.003004   13.095554
H       -1.601374    8.450873   12.613573
C        3.216286    7.622325   14.923573
H        2.716954    6.636223   15.016351
C        3.950497    7.640236   13.563614
H        3.241067    7.539353   12.721757
H        4.682292    6.806915   13.506218
H        4.514424    8.587120   13.426886
C        4.247055    7.777157   16.061872
H        4.847935    8.702207   15.932791
H        4.955785    6.922656   16.057915
H        3.774974    7.824764   17.061835
C       -0.090790    6.104238   11.324432
C        0.897656    7.231205   11.684763
H        0.031641    5.597367   10.350518
H       -1.131830    6.226978   11.663728
H        0.511337    8.093897   12.249934
H        1.684880    7.475182   10.949305
C        0.966954    5.902045   12.349423
C        1.895366    4.959415   12.676322
H        2.873633    5.231280   13.101845
H        1.662293    3.885054   12.603655
62
TS-3.log
N        0.810223    7.154795   15.113020
C        1.783539    6.306469   14.633795
C        2.227527    5.313603   15.712138
C        1.429234    5.813376   16.949700
H        2.086820    6.456984   17.570908
H        1.092137    4.976534   17.593107
C        0.246749    6.665046   16.434615
C       -1.002736    5.780016   16.236926
H       -1.897668    6.367547   15.966604
H       -1.229088    5.246440   17.183101
H       -0.831826    5.018741   15.450845
C       -0.067941    7.840422   17.365300
H        0.823013    8.479919   17.521882
H       -0.396749    7.451646   18.350284
H       -0.877284    8.478336   16.958745
C        1.871183    3.867818   15.284912
H        0.780843    3.732141   15.145290
H        2.216836    3.141647   16.050067
H        2.378224    3.632881   14.325716
C        3.738880    5.348128   16.068670
H        4.346658    4.814424   15.314296
H        3.893931    4.846843   17.049179
H        4.121742    6.384939   16.149374
C        0.641978    8.509187   14.656530
C        1.723034    9.426037   14.835128
C        1.581179   10.738386   14.345272
H        2.410593   11.451244   14.474347
C        0.397447   11.165085   13.723184
H        0.303994   12.199779   13.357340
C       -0.665632   10.265540   13.578162
H       -1.594807   10.601607   13.090894
C       -0.568951    8.929778   14.021468
C       -1.752019    7.994674   13.777885
H       -1.417356    6.972110   14.041647
C       -2.949127    8.365415   14.679847
H       -2.664121    8.416350   15.750168
H       -3.770073    7.624490   14.576800
H       -3.355443    9.360882   14.401139
C       -2.199484    7.954304   12.300813
H       -2.598921    8.934102   11.964443
H       -3.009033    7.206253   12.167769
H       -1.365790    7.677156   11.625593
C        3.009821    9.046617   15.562917
H        2.826133    8.086893   16.082675
C        4.175216    8.823727   14.576949
H        3.966779    8.014076   13.840577
H        5.101790    8.551835   15.127205
H        4.385336    9.754192   14.006404
C        3.385628   10.070916   16.653771
H        3.697043   11.045221   16.221701
H        4.239750    9.691909   17.253298
H        2.538173   10.263714   17.344540
C        1.307859    6.876114   12.133360
C        0.934163    5.500979   12.524197
H        0.649368    7.709660   12.408765
H        1.855959    7.019774   11.190700
H        1.225359    4.647481   11.893591
H        0.020386    5.352959   13.123452
C        2.202950    6.233170   13.229449
C        3.533437    5.825873   12.803090
H        4.299142    5.563716   13.542481
H        3.612903    5.331380   11.820080
82
TS-1.log
N        2.831341    2.900849    4.345910
C        1.518143    4.911651    4.757845
H        1.308867    5.966235    4.531638
H        0.896947    4.406014    5.509355
N        4.653556    3.077094    2.273081
C        2.528208    4.262246    4.097604
C        3.364590    4.967707    3.124641
H        3.196583    6.052774    3.068930
C        4.294471    4.442339    2.262683
C        5.024680    5.310313    1.267913
H        4.660375    6.354056    1.307760
H        4.900328    4.935230    0.230681
H        6.116321    5.303652    1.474241
C        2.166881    2.220191    5.428384
C        2.605752    2.432086    6.765265
C        1.990057    1.684616    7.791086
H        2.322705    1.819902    8.832934
C        0.962383    0.774001    7.507247
H        0.496075    0.197655    8.322284
C        0.520522    0.603154    6.186017
H       -0.298481   -0.102098    5.978305
C        1.107749    1.320221    5.123616
C        0.587170    1.174930    3.695227
H        1.428646    1.429905    3.018795
C       -0.533162    2.199442    3.413143
H       -1.407030    2.018970    4.075694
H       -0.878639    2.117760    2.360396
H       -0.177643    3.235425    3.581732
C        0.124576   -0.252622    3.354407
H        0.890025   -1.010148    3.623512
H       -0.075470   -0.338846    2.266710
H       -0.815479   -0.521848    3.881041
C        3.703654    3.436861    7.116343
H        4.001742    3.954045    6.181471
C        3.178756    4.520067    8.081020
H        2.289898    5.027334    7.654082
H        3.959420    5.288246    8.263845
H        2.894863    4.091204    9.065734
C        4.961120    2.742350    7.678179
H        4.734052    2.168722    8.601899
H        5.741825    3.491210    7.928687
H        5.395592    2.039533    6.936523
C        5.030910    2.459562    1.027239
C        6.396662    2.213569    0.736513
C        6.717156    1.619029   -0.504486
H        7.771897    1.414018   -0.748626
C        5.718679    1.295578   -1.431917
H        5.988991    0.841247   -2.398506
C        4.370027    1.547834   -1.126524
H        3.591063    1.285897   -1.859837
C        3.997678    2.119850    0.104121
C        2.525511    2.361981    0.435653
H        2.456735    2.506250    1.534116
C        1.629167    1.161956    0.077035
H        1.544878    1.017112   -1.020788
H        0.602077    1.327757    0.463407
H        2.013831    0.221040    0.518179
C        2.000419    3.651211   -0.230962
H        2.577743    4.540213    0.089466
H        0.938077    3.823814    0.042127
H        2.063793    3.577172   -1.337926
C        7.507521    2.560771    1.723767
H        7.036556    3.108874    2.567281
C        8.145653    1.279689    2.298496
H        8.659152    0.697511    1.503634
H        7.377693    0.623480    2.753951
H        8.897436    1.526175    3.077887
C        8.572372    3.485772    1.101424
H        9.128039    2.978611    0.284281
H        9.316158    3.793251    1.866222
H        8.115757    4.403327    0.676252
C        3.871973    0.026931    2.736068
H        4.389059   -0.033283    1.766823
H        2.786336   -0.135403    2.762658
C        4.583991    0.335144    3.939436
C        4.413335   -0.328931    5.295221
C        5.759602   -0.353130    4.602288
H        3.795427   -1.241133    5.284358
H        4.289633    0.296458    6.191850
H        6.565670    0.267986    5.023895
H        6.087461   -1.292757    4.127798
Si        4.347091    2.207987    3.774035
82
TS-2.log
N       -1.656649   -0.909921   -0.859315
N        1.036102   -1.370497   -0.547714
C        2.316794   -1.336097    0.122003
C       -2.950371   -1.005727   -0.226156
C        3.374051   -0.561074   -0.430250
C       -1.493065   -1.601522   -2.080769
C       -3.271995   -2.203213    0.476939
C        0.468928    0.995299    1.178604
C        0.023929    1.626750   -0.107862
C       -3.884099    0.063071   -0.316234
C        2.515477   -2.121924    1.288473
C       -3.557602    1.370376   -1.032585
H       -2.535991    1.266307   -1.453264
C        3.195463    0.278379   -1.693068
H        2.122967    0.233739   -1.973645
C       -0.126635    1.152973    2.497387
H        0.459527    0.826255    3.376376
H       -0.725686    2.065352    2.697068
C       -2.700072   -1.668808   -2.984108
H       -3.567439   -2.139887   -2.476316
H       -2.477156   -2.245747   -3.901312
H       -3.023532   -0.647634   -3.276785
C        3.786757   -2.109823    1.899442
H        3.958112   -2.716558    2.803005
C       -0.943267    0.013574    1.815224
H       -0.805237   -0.975790    2.287230
H       -2.000072    0.309958    1.673425
C       -2.271615   -3.351042    0.600742
H       -1.274783   -2.957248    0.312089
C        4.627326   -0.582395    0.214799
H        5.456892    0.013372   -0.198936
C       -5.147824   -0.097124    0.291355
H       -5.883579    0.720808    0.229438
C        1.411625   -3.003008    1.865811
H        0.469585   -2.735505    1.345457
C        4.838049   -1.347972    1.370796
H        5.825444   -1.352489    1.859613
C       -4.551776   -2.320378    1.055684
H       -4.821057   -3.243953    1.592100
C       -5.486913   -1.278718    0.964204
H       -6.482101   -1.387317    1.424068
C        4.001541   -0.302456   -2.874077
H        5.092249   -0.283540   -2.661479
H        3.827298    0.290763   -3.796917
H        3.703548   -1.351519   -3.072989
C       -2.160156   -3.874866    2.044557
H       -1.952620   -3.052233    2.759602
H       -1.336515   -4.613265    2.122657
H       -3.089435   -4.383429    2.376897
C        3.560147    1.757378   -1.448048
H        3.035755    2.163465   -0.558650
H        3.287649    2.378264   -2.327377
H        4.650244    1.885770   -1.277711
C       -3.549121    2.554404   -0.042392
H       -4.564743    2.745373    0.364923
H       -3.206557    3.484699   -0.542460
H       -2.877209    2.364092    0.819419
C        1.684614   -4.489751    1.555737
H        1.765297   -4.651399    0.461679
H        0.866852   -5.133519    1.943763
H        2.632747   -4.826282    2.027511
C       -2.602066   -4.493119   -0.382376
H       -3.601214   -4.927560   -0.163763
H       -1.848198   -5.304303   -0.303638
H       -2.602640   -4.133162   -1.430268
C        1.200514   -2.765647    3.372991
H        2.075595   -3.098792    3.969971
H        0.319117   -3.332299    3.737498
H        1.038168   -1.690208    3.594848
C       -4.525387    1.648763   -2.201179
H       -4.550893    0.804741   -2.920040
H       -4.217709    2.561630   -2.753096
H       -5.563111    1.811010   -1.839937
H        0.893927    1.914422   -0.725340
H       -0.804109    2.367651   -0.150043
Si       -0.213716   -0.249160   -0.066927
C        1.914018   -3.134620   -1.996020
H        2.849305   -3.213586   -1.426847
C       -0.305913   -2.177351   -2.443618
H       -0.271608   -2.681268   -3.420222
H        1.781364   -3.783818   -2.872833
C        0.920475   -2.255250   -1.652877
82
TS-2'.log
N       -1.641334   -0.952654   -1.002879
N        1.050661   -1.448186   -0.536639
C        2.311052   -1.321548    0.158482
C       -2.934911   -0.954441   -0.351468
C        3.284625   -0.399457   -0.317777
C       -1.459629   -1.785138   -2.130487
C       -3.262938   -2.050039    0.496152
C       -0.567506    0.581202    1.468375
C       -0.082254    1.411976    0.210637
C       -3.843954    0.114892   -0.564207
C        2.561203   -2.154337    1.289212
C       -3.482742    1.338405   -1.400499
H       -2.451145    1.182858   -1.780258
C        3.047817    0.496478   -1.533458
H        1.973857    0.421967   -1.802923
C        0.421212    0.072412    2.403326
H        0.220514   -0.882001    2.906727
H        1.271166    0.678013    2.780080
C       -2.680457   -2.022702   -2.981095
H       -3.094790   -1.060453   -3.348786
H       -3.491544   -2.510173   -2.400730
H       -2.438879   -2.662920   -3.849954
C        3.818444   -2.055633    1.917233
H        4.040628   -2.687615    2.789813
C       -1.754744    0.699102    2.290732
H       -2.691098    0.151834    2.086958
H       -1.641880    1.146364    3.293473
C       -2.266845   -3.169838    0.792235
H       -1.280259   -2.868883    0.382036
C        4.526282   -0.340872    0.350845
H        5.297973    0.360129   -0.004879
C       -5.110252    0.045311    0.055367
H       -5.830961    0.864352   -0.097570
C        1.506823   -3.131125    1.808704
H        0.520423   -2.672758    1.590815
C        4.796703   -1.163216    1.451666
H        5.774496   -1.106384    1.956206
C       -4.542961   -2.077986    1.084350
H       -4.821409   -2.922188    1.734940
C       -5.465004   -1.043556    0.862503
H       -6.461066   -1.082344    1.331417
C        3.865982    0.015448   -2.751625
H        4.956056    0.065801   -2.541188
H        3.661519    0.655891   -3.635704
H        3.608768   -1.030103   -3.012781
C       -2.081268   -3.373672    2.308022
H       -1.776173   -2.426658    2.800493
H       -1.298911   -4.135759    2.500734
H       -3.012867   -3.728088    2.796870
C        3.350509    1.978160   -1.229612
H        2.822902    2.329506   -0.319506
H        3.034835    2.619453   -2.078823
H        4.436238    2.151025   -1.072516
C       -3.488286    2.610894   -0.525077
H       -4.521265    2.879719   -0.217172
H       -3.069694    3.475396   -1.082272
H       -2.895405    2.462330    0.402099
C        1.548760   -4.480482    1.060558
H        1.417369   -4.346025   -0.030469
H        0.744294   -5.151947    1.429635
H        2.522242   -4.989385    1.228673
C       -2.658299   -4.481131    0.082112
H       -3.644576   -4.850135    0.436449
H       -1.904080   -5.271072    0.281517
H       -2.718569   -4.339312   -1.015965
C        1.588010   -3.357364    3.328998
H        2.479102   -3.957430    3.610590
H        0.697849   -3.918767    3.679236
H        1.632944   -2.401122    3.889770
C       -4.409779    1.506493   -2.621540
H       -4.402809    0.605686   -3.268926
H       -4.090525    2.373614   -3.236974
H       -5.460741    1.686153   -2.310393
H        0.908383    1.865277    0.393261
H       -0.819314    2.120654   -0.198733
Si       -0.244909   -0.358334   -0.155584
C        2.094507   -2.998970   -2.108177
H        3.045059   -2.989716   -1.559237
C       -0.244730   -2.330326   -2.450243
H       -0.196516   -2.915984   -3.379253
H        2.015698   -3.632351   -3.002371
C        1.008385   -2.271346   -1.699615
75
TS-S1-2.log
N        0.198299    7.210205   15.158824
C       -0.155289    6.272521   14.322601
C       -0.708544    5.089152   15.115128
C       -0.377255    5.444420   16.603991
H        0.569470    4.947655   16.902516
H       -1.163143    5.103851   17.306448
C       -0.190975    6.971979   16.650223
C       -1.509087    7.703479   16.956384
H       -1.371808    8.799519   16.975786
H       -1.867496    7.393111   17.958854
H       -2.299377    7.461682   16.220218
C        0.894076    7.457604   17.614181
H        1.851111    6.919368   17.482235
H        0.551850    7.289635   18.655437
H        1.082276    8.543073   17.488171
C       -2.223675    4.878686   14.885421
H       -2.819428    5.761519   15.190481
H       -2.570253    4.011564   15.484838
H       -2.447307    4.668123   13.821574
C        0.058004    3.820677   14.672219
H       -0.151492    3.569659   13.613264
H       -0.246688    2.959184   15.303768
H        1.153689    3.955869   14.776102
C        1.042267    8.328458   14.760517
C        2.438933    8.064532   14.699456
C        3.281964    9.100061   14.252764
H        4.362401    8.914142   14.161892
C        2.767467   10.358627   13.911362
H        3.444556   11.155543   13.565677
C        1.390829   10.597166   14.001062
H        0.993275   11.584463   13.718783
C        0.494180    9.586948   14.411790
C       -1.002876    9.884121   14.396052
H       -1.536313    8.940532   14.625697
C       -1.373186   10.939768   15.460253
H       -0.991007   10.671785   16.466588
H       -2.474378   11.062660   15.528309
H       -0.939376   11.928508   15.200683
C       -1.482930   10.345597   13.003402
H       -1.067260   11.340685   12.739457
H       -2.589465   10.433715   12.988386
H       -1.182519    9.630788   12.215121
C        3.037386    6.701416   15.055422
H        2.306388    6.165529   15.692284
C        3.232453    5.833813   13.799674
H        2.263254    5.657182   13.296062
H        3.675926    4.851804   14.068706
H        3.896283    6.329207   13.061400
C        4.338486    6.819336   15.871588
H        5.175589    7.217054   15.260817
H        4.650818    5.818700   16.235848
H        4.213542    7.485464   16.750803
C       -1.038237    5.734509   11.567115
C       -1.728978    7.001504   12.085612
H       -0.972342    5.588174   10.475027
H       -1.177440    4.801363   12.135670
H       -2.338378    6.919586   13.001383
H       -2.135305    7.711162   11.344858
C       -0.241568    6.849841   12.152662
C        0.813567    7.615827   11.679849
H        0.821157    8.690221   11.925763
C        2.004333    7.118341   11.036975
C        2.186903    5.755885   10.635301
C        3.098631    8.006989   10.791628
C        3.378325    5.316505   10.058003
H        1.379916    5.030536   10.812514
C        4.291570    7.570532   10.214113
H        2.998574    9.060239   11.100140
C        4.448055    6.216085    9.837927
H        3.491164    4.259546    9.770623
H        5.118248    8.279733   10.053154
C        5.751821    5.723825    9.295575
F        6.614938    5.282687   10.288424
F        6.447316    6.690382    8.612922
F        5.608554    4.659072    8.440755
84
TS-S1-3.log
N        0.238797    7.233617   15.122000
C       -0.126243    6.280224   14.308037
C       -0.624637    5.087223   15.126071
C       -0.251917    5.469499   16.597997
H        0.721500    5.008980   16.867163
H       -0.999865    5.110786   17.332034
C       -0.116297    7.002085   16.620948
C       -1.453108    7.694706   16.937706
H       -1.348572    8.794332   16.947750
H       -1.790254    7.380406   17.946263
H       -2.243977    7.424958   16.212127
C        0.965912    7.535665   17.562062
H        1.938398    7.028340   17.422040
H        0.643702    7.368121   18.609662
H        1.115211    8.625161   17.420666
C       -2.138479    4.811896   14.968093
H       -2.756459    5.671384   15.293896
H       -2.416058    3.938702   15.593717
H       -2.405590    4.577096   13.920009
C        0.173749    3.842917   14.667588
H       -0.063496    3.572486   13.619638
H       -0.075907    2.979045   15.319741
H        1.266300    4.020846   14.730424
C        1.053490    8.367597   14.704846
C        2.454817    8.136048   14.631747
C        3.267720    9.191348   14.176109
H        4.350934    9.030489   14.071870
C        2.720551   10.438254   13.843574
H        3.374944   11.250701   13.490416
C        1.340277   10.645991   13.952114
H        0.916863   11.624346   13.676376
C        0.471871    9.614515   14.368750
C       -1.032355    9.874218   14.360382
H       -1.541366    8.918055   14.593615
C       -1.425489   10.923024   15.423087
H       -1.035209   10.667443   16.429611
H       -2.529213   11.019773   15.492992
H       -1.016227   11.921328   15.160266
C       -1.529391   10.320567   12.968209
H       -1.148382   11.330194   12.706852
H       -2.638368   10.370264   12.954472
H       -1.202812    9.618629   12.178455
C        3.091047    6.790611   14.989242
H        2.381459    6.242044   15.639750
C        3.296007    5.915378   13.740742
H        2.327748    5.693053   13.255552
H        3.784366    4.955899   14.014046
H        3.918800    6.426822   12.977871
C        4.397333    6.949095   15.790873
H        5.218277    7.358520   15.166010
H        4.736786    5.960458   16.163778
H        4.266982    7.623186   16.663318
C       -1.108026    5.685345   11.694474
C       -1.794354    6.938585   12.234955
H       -1.036344    5.563135   10.600826
H       -1.256408    4.738753   12.239096
H       -2.405300    6.835828   13.148705
H       -2.199143    7.668001   11.514435
C       -0.295069    6.788041   12.300460
C        0.707562    7.568554   11.714019
H        0.718903    8.647822   11.934975
C        1.873488    7.066853   11.026756
C        2.071524    5.696446   10.662760
C        2.947543    7.947017   10.694807
C        3.250988    5.259781   10.052220
H        1.291225    4.957831   10.901646
C        4.124843    7.498119   10.080399
H        2.854690    9.012214   10.967411
C        4.322131    6.137720    9.744107
H        3.344029    4.186528    9.813101
H        4.911962    8.239015    9.872212
C        5.611317    5.595861    9.095538
C        5.272273    4.930115    7.736687
H        6.188648    4.524307    7.255077
H        4.557006    4.090757    7.858429
H        4.813475    5.665522    7.042965
C        6.647937    6.710107    8.839666
H        6.957887    7.208275    9.782111
H        7.559622    6.281629    8.372490
H        6.253950    7.488417    8.153193
C        6.256425    4.542477   10.033782
H        7.189368    4.132715    9.588563
H        6.510948    4.995381   11.015165
H        5.571956    3.690291   10.224289
72
TS-S1E.log
N        0.203614    7.222186   15.150620
C       -0.127758    6.285570   14.303841
C       -0.683709    5.087710   15.075709
C       -0.383233    5.441525   16.571130
H        0.568662    4.963091   16.882795
H       -1.173198    5.082018   17.259376
C       -0.228593    6.971692   16.626384
C       -1.569693    7.678559   16.887956
H       -1.451070    8.776430   16.917426
H       -1.959279    7.356311   17.874867
H       -2.328047    7.429168   16.121562
C        0.812882    7.474149   17.628698
H        1.785701    6.958760   17.524689
H        0.439105    7.289156   18.656065
H        0.980049    8.564506   17.517400
C       -2.191328    4.841370   14.832516
H       -2.811626    5.706014   15.139726
H       -2.516806    3.962703   15.426640
H       -2.405197    4.629348   13.767458
C        0.116957    3.837439   14.638729
H       -0.069121    3.588555   13.575164
H       -0.181200    2.967333   15.261552
H        1.207504    3.994871   14.762029
C        1.049681    8.353312   14.793185
C        2.450287    8.106795   14.788424
C        3.297745    9.160641   14.396914
H        4.383392    8.989825   14.348908
C        2.782058   10.418976   14.056819
H        3.462899   11.230217   13.754538
C        1.400066   10.639537   14.092563
H        1.002129   11.626680   13.810320
C        0.499877    9.611305   14.445430
C       -0.998724    9.888083   14.359817
H       -1.529416    8.933861   14.548737
C       -1.439255   10.924496   15.416006
H       -1.108234   10.648966   16.438310
H       -2.544084   11.032624   15.426184
H       -1.005601   11.922028   15.192358
C       -1.412649   10.362478   12.949790
H       -1.012789   11.374636   12.729503
H       -2.518720   10.418438   12.872838
H       -1.043996    9.673445   12.167292
C        3.049536    6.744291   15.144155
H        2.305084    6.194284   15.753250
C        3.288033    5.895252   13.883371
H        2.335866    5.705192   13.354078
H        3.746170    4.919518   14.151361
H        3.951884    6.413264   13.160836
C        4.325193    6.861333   15.999813
H        5.177435    7.269979   15.417800
H        4.632660    5.858645   16.362699
H        4.171278    7.517602   16.881961
C       -0.980861    5.752824   11.621252
C       -1.668546    7.011285   12.148701
H       -0.862351    5.643486   10.530146
H       -1.168905    4.802008   12.145637
H       -2.322008    6.908733   13.032623
H       -2.027319    7.756482   11.419855
C       -0.177848    6.831486   12.278757
C        0.870874    7.597302   11.761826
H        0.894213    8.672222   12.003383
C        2.044489    7.086911   11.092514
C        2.225064    5.716275   10.716434
C        3.129171    7.970208   10.788058
C        3.399943    5.273505   10.094707
H        1.433827    4.987594   10.949071
C        4.300652    7.521772   10.164745
H        3.037473    9.030007   11.081381
C        4.455095    6.165135    9.808414
H        3.499404    4.206683    9.830439
H        5.112898    8.239538    9.958025
H        5.377389    5.810532    9.321612
72
TS-S1Z.log
N        1.055041    7.118895   15.320922
C        1.222070    6.030257   14.582817
C        1.130776    4.819518   15.522579
C        1.279869    5.415177   16.949573
H        2.344886    5.351968   17.255043
H        0.684348    4.867021   17.707381
C        0.864466    6.890913   16.857864
C       -0.603020    7.141801   17.238590
H       -0.899068    8.190042   17.032765
H       -0.737066    6.954335   18.323314
H       -1.291970    6.473054   16.691724
C        1.763070    7.791916   17.703121
H        2.827669    7.699928   17.414076
H        1.669540    7.492670   18.767723
H        1.455513    8.852455   17.627351
C       -0.283472    4.206685   15.295632
H       -1.103099    4.917574   15.514062
H       -0.415461    3.327053   15.960283
H       -0.398061    3.871987   14.244801
C        2.149608    3.689868   15.300113
H        2.058620    3.260131   14.284111
H        1.957605    2.878575   16.035114
H        3.188895    4.042481   15.438991
C        0.626855    8.415560   14.802239
C        1.418951    9.589485   14.983394
C        0.822146   10.844408   14.732403
H        1.419542   11.757027   14.883587
C       -0.492970   10.957504   14.269702
H       -0.939336   11.949150   14.094876
C       -1.216346    9.793634   13.985061
H       -2.228064    9.875689   13.557534
C       -0.681667    8.512049   14.229666
C       -1.509695    7.307437   13.788481
H       -0.952507    6.396082   14.076877
C       -2.912324    7.255033   14.423312
H       -2.871504    7.304418   15.529125
H       -3.426115    6.312453   14.140196
H       -3.551323    8.094443   14.075298
C       -1.610927    7.281913   12.247372
H       -2.210523    8.136518   11.867435
H       -2.102317    6.346348   11.906073
H       -0.608324    7.336247   11.779870
C        2.924958    9.577817   15.253500
H        3.229282    8.534124   15.469843
C        3.655017   10.028702   13.964228
H        3.373845    9.406906   13.093003
H        4.755534    9.971502   14.094260
H        3.403194   11.081366   13.717868
C        3.382293   10.478463   16.419241
H        3.229922   11.552987   16.184501
H        4.467666   10.334978   16.601656
H        2.848814   10.264378   17.364459
C        2.367473    7.130320   12.082437
C        1.787924    5.775491   11.637450
H        1.672670    7.848095   12.548027
H        3.156524    7.589501   11.460257
H        2.169958    5.320247   10.706359
H        0.718911    5.603855   11.839522
C        2.710741    5.870642   12.794629
C        3.818023    5.154480   13.186383
H        3.792104    4.066909   12.997343
C        4.944447    5.618578   13.981044
C        5.881056    4.688666   14.516895
C        5.149621    6.992292   14.281147
C        6.949887    5.112432   15.321659
H        5.751997    3.615003   14.298875
C        6.213086    7.414942   15.088151
H        4.454797    7.721580   13.851622
C        7.122891    6.478136   15.621180
H        7.655672    4.367870   15.725219
H        6.338373    8.489267   15.304069
H        7.958505    6.809209   16.257803
75
TS-S2-2.log
N        0.821607    7.141155   15.095849
C        1.711188    6.239469   14.583695
C        2.160751    5.245427   15.681058
C        1.423545    5.805898   16.931384
H        2.124838    6.438809   17.513933
H        1.077480    4.996984   17.604234
C        0.261424    6.689821   16.434850
C       -1.025097    5.851528   16.280153
H       -1.900976    6.466781   16.011198
H       -1.251844    5.357807   17.246978
H       -0.905437    5.056260   15.519053
C        0.007866    7.890352   17.350251
H        0.923211    8.498877   17.481268
H       -0.314370    7.526902   18.346631
H       -0.787240    8.549561   16.949935
C        1.745184    3.802353   15.314981
H        0.650795    3.699669   15.184840
H        2.066072    3.102398   16.114056
H        2.238484    3.500121   14.369312
C        3.680731    5.232521   15.999619
H        4.255391    4.643360   15.261817
H        3.824733    4.761180   16.995204
H        4.108901    6.254251   16.045950
C        0.665307    8.494087   14.609150
C        1.759678    9.394733   14.776453
C        1.622200   10.711949   14.293406
H        2.462076   11.414854   14.408767
C        0.437622   11.149323   13.687613
H        0.350052   12.185108   13.323836
C       -0.635900   10.260621   13.550637
H       -1.566523   10.607238   13.074683
C       -0.548015    8.924565   13.992936
C       -1.752976    8.010788   13.774863
H       -1.444017    6.984825   14.054323
C       -2.931498    8.427416   14.681570
H       -2.633711    8.497164   15.747341
H       -3.766627    7.700039   14.603307
H       -3.322216    9.423414   14.384529
C       -2.214616    7.957740   12.302649
H       -2.597854    8.940352   11.956897
H       -3.039607    7.224007   12.189613
H       -1.396030    7.654952   11.620235
C        3.062736    9.012005   15.474572
H        2.940323    7.990515   15.882450
C        4.246487    8.978038   14.486243
H        4.049494    8.286658   13.642039
H        5.170340    8.636915   14.999789
H        4.446583    9.988284   14.070134
C        3.366456    9.936473   16.672302
H        3.587323   10.973911   16.344696
H        4.255723    9.567738   17.224922
H        2.515518    9.984138   17.383021
C        1.183763    6.649656   12.169856
C        0.724513    5.351418   12.756303
H        0.569745    7.534961   12.383705
H        1.559708    6.651063   11.136186
H        1.043335    4.406057   12.292651
H       -0.201626    5.313004   13.351639
C        2.214644    6.267532   13.200272
C        3.542011    5.835037   12.889194
C        4.122722    5.390335   11.659642
C        3.420783    4.992603   10.466135
C        5.559424    5.273124   11.587572
C        4.088918    4.568364    9.315573
H        2.322215    4.983200   10.443083
C        6.223979    4.850179   10.442221
H        6.150224    5.544920   12.478441
C        5.499477    4.502696    9.272564
H        3.505198    4.272399    8.429973
H        7.323919    4.791323   10.437549
H        4.240371    5.864263   13.731926
C        6.215010    3.996101    8.067266
F        5.484156    4.125781    6.912298
F        6.538762    2.646256    8.146481
F        7.416340    4.633443    7.850329
84
TS-S2-3.log
N        0.820748    7.151666   15.113409
C        1.745349    6.269726   14.618164
C        2.224164    5.307795   15.727377
C        1.459311    5.855534   16.967206
H        2.135150    6.516203   17.549204
H        1.134760    5.042215   17.645752
C        0.271476    6.696675   16.454323
C       -0.985161    5.813167   16.303717
H       -1.879829    6.394542   16.021220
H       -1.201783    5.322316   17.274536
H       -0.831971    5.014798   15.551801
C       -0.024372    7.897148   17.357413
H        0.870843    8.535960   17.484746
H       -0.338825    7.534247   18.356588
H       -0.838081    8.527126   16.947454
C        1.864702    3.845229   15.377185
H        0.774485    3.698553   15.252634
H        2.215906    3.164806   16.180616
H        2.366392    3.555661   14.431770
C        3.742357    5.353989   16.053100
H        4.338464    4.780270   15.319968
H        3.903675    4.899910   17.054597
H        4.131880    6.391520   16.085911
C        0.632555    8.494064   14.614668
C        1.703206    9.425522   14.770303
C        1.538022   10.729888   14.262658
H        2.360802   11.454207   14.369370
C        0.345225   11.129700   13.645991
H        0.234699   12.156622   13.263645
C       -0.707448   10.214012   13.524085
H       -1.645167   10.530837   13.041058
C       -0.589837    8.888044   13.988999
C       -1.772819    7.942898   13.783902
H       -1.434720    6.926730   14.066304
C       -2.956068    8.334175   14.695770
H       -2.654515    8.414122   15.759692
H       -3.774887    7.587567   14.624480
H       -3.370829    9.320217   14.397662
C       -2.244095    7.869699   12.315529
H       -2.660886    8.838333   11.968818
H       -3.046674    7.110089   12.211420
H       -1.421045    7.590040   11.628568
C        3.007426    9.085956   15.487748
H        2.894994    8.078052   15.930533
C        4.196396    9.031538   14.507100
H        4.016681    8.300366   13.692253
H        5.124788    8.731835   15.038369
H        4.377798   10.026715   14.047847
C        3.291546   10.054981   16.654569
H        3.506224   11.082655   16.293506
H        4.179231    9.714290   17.227558
H        2.433448   10.118813   17.355571
C        1.189145    6.630390   12.184379
C        0.808337    5.320093   12.790268
H        0.541951    7.491148   12.397091
H        1.577435    6.636132   11.155363
H        1.147443    4.385977   12.317767
H       -0.104260    5.244572   13.403341
C        2.227158    6.268434   13.224610
C        3.567001    5.874105   12.906115
C        4.138495    5.385521   11.679993
C        3.434176    4.946593   10.506781
C        5.567080    5.271349   11.584258
C        4.101525    4.486791    9.364208
H        2.334697    4.935648   10.485411
C        6.220036    4.808279   10.437942
H        6.174195    5.572483   12.455824
C        5.512112    4.406005    9.277793
H        3.485720    4.167786    8.505903
H        7.319813    4.764399   10.457674
H        4.276170    5.944800   13.737901
C        6.191607    3.899259    7.990459
C        5.802521    4.817528    6.802654
H        6.276559    4.467873    5.859498
H        4.704906    4.834469    6.641136
H        6.131541    5.861401    6.988976
C        5.724034    2.451363    7.689504
H        6.197676    2.067136    6.759716
H        5.995236    1.769875    8.522983
H        4.624206    2.396068    7.553530
C        7.730332    3.892886    8.109309
H        8.132188    4.909889    8.300485
H        8.077375    3.226914    8.926845
H        8.183247    3.526033    7.164166
72
TS-S2E.log
N        0.823967    7.148313   15.092746
C        1.733783    6.259497   14.583986
C        2.189085    5.266884   15.676413
C        1.428649    5.804413   16.923364
H        2.113919    6.440915   17.521038
H        1.085840    4.984150   17.584314
C        0.259315    6.677469   16.421977
C       -1.012898    5.820922   16.248371
H       -1.895143    6.424338   15.973204
H       -1.243311    5.315776   17.208595
H       -0.871142    5.034247   15.482037
C       -0.018564    7.865542   17.346897
H        0.887691    8.485011   17.490593
H       -0.344306    7.489152   18.337423
H       -0.818629    8.518297   16.945805
C        1.804025    3.818797   15.295086
H        0.712029    3.695573   15.161277
H        2.137268    3.116159   16.086927
H        2.305950    3.538378   14.347060
C        3.706118    5.278292   16.010506
H        4.295850    4.707864   15.269758
H        3.852890    4.801766   17.003722
H        4.114706    6.307492   16.066116
C        0.661411    8.503314   14.619077
C        1.747288    9.412541   14.798346
C        1.606563   10.729811   14.317241
H        2.441144   11.437490   14.442210
C        0.423637   11.162585   13.703973
H        0.332410   12.198940   13.342577
C       -0.643811   10.267745   13.558250
H       -1.573636   10.610378   13.077623
C       -0.550960    8.930663   13.996181
C       -1.748558    8.010167   13.765895
H       -1.429834    6.983279   14.031364
C       -2.930924    8.404615   14.677516
H       -2.634864    8.460146   15.744545
H       -3.761485    7.673171   14.587563
H       -3.327493    9.402651   14.395006
C       -2.210940    7.972579   12.293371
H       -2.607685    8.954898   11.961990
H       -3.026389    7.229761   12.169989
H       -1.388438    7.690628   11.606716
C        3.042960    9.035684   15.512630
H        2.912258    8.020417   15.932993
C        4.234525    8.982763   14.534977
H        4.045630    8.272938   13.703550
H        5.155553    8.655404   15.062688
H        4.434704    9.984624   14.098670
C        3.338897    9.974260   16.701201
H        3.571562   11.005883   16.363297
H        4.218906    9.606653   17.269355
H        2.479579   10.036914   17.400799
C        1.200288    6.681081   12.156489
C        0.786034    5.367485   12.733560
H        0.570426    7.551384   12.382427
H        1.593542    6.698602   11.129503
H        1.108811    4.435500   12.245718
H       -0.131981    5.300356   13.339352
C        2.224973    6.278626   13.194174
C        3.558785    5.863500   12.876886
C        4.131994    5.389639   11.646117
C        3.423287    4.986903   10.461020
C        5.564311    5.256472   11.570383
C        4.090496    4.535724    9.311602
H        2.323990    4.997902   10.437905
C        6.220012    4.803410   10.423303
H        6.160166    5.533683   12.457367
C        5.494350    4.441168    9.265691
H        3.492543    4.240214    8.432453
H        7.321025    4.730529   10.426347
H        6.010460    4.086452    8.359945
H        4.262181    5.905284   13.715367
72
TS-S2Z.log
N        0.943558    7.141084   15.220662
C        1.647616    6.152653   14.591513
C        1.536206    4.871436   15.457699
C        1.383867    5.484307   16.870725
H        2.388085    5.651954   17.310420
H        0.833300    4.815867   17.561154
C        0.659113    6.841892   16.689898
C       -0.839147    6.779569   17.017781
H       -1.317795    7.758751   16.824833
H       -0.964076    6.552145   18.095519
H       -1.374722    6.002207   16.443349
C        1.301685    7.929109   17.566176
H        2.392194    7.994312   17.393963
H        1.140141    7.673820   18.633207
H        0.850829    8.924433   17.378536
C        0.227780    4.110921   15.078915
H       -0.639179    4.787684   14.948400
H       -0.023723    3.388312   15.882970
H        0.360656    3.542768   14.138569
C        2.682240    3.854838   15.357651
H        2.831900    3.546981   14.304376
H        2.421565    2.954474   15.952817
H        3.640903    4.253756   15.734832
C        0.617428    8.439948   14.663614
C        1.590965    9.482735   14.642036
C        1.193471   10.759958   14.193795
H        1.935755   11.573309   14.180100
C       -0.114367   11.012779   13.763574
H       -0.404982   12.022039   13.431380
C       -1.042584    9.965187   13.731440
H       -2.058204   10.155144   13.350286
C       -0.700210    8.663883   14.155633
C       -1.731337    7.553125   13.941008
H       -1.307592    6.617603   14.357268
C       -3.080562    7.828023   14.637695
H       -2.963603    8.053448   15.714971
H       -3.749304    6.947225   14.542628
H       -3.603411    8.689427   14.171504
C       -1.979640    7.324010   12.431684
H       -2.473263    8.206539   11.973301
H       -2.645819    6.449267   12.278219
H       -1.041675    7.142442   11.873027
C        3.055374    9.275563   15.011253
H        3.169818    8.242961   15.384685
C        3.962326    9.400064   13.767972
H        3.633330    8.722377   12.958015
H        5.000960    9.113699   14.033627
H        3.973354   10.441562   13.380814
C        3.544005   10.232657   16.117715
H        3.599395   11.280968   15.754852
H        4.564488    9.939649   16.441723
H        2.883499   10.221537   17.007242
C        1.699605    6.857814   12.166735
C        1.098649    5.517572   12.461272
H        1.035948    7.728227   12.302940
H        2.323747    6.957451   11.260783
H        1.536164    4.618634   12.002411
H        0.041143    5.442546   12.759377
C        2.457523    6.358632   13.369278
C        3.821224    5.958316   13.255023
H        4.149741    5.760652   12.218809
C        4.880384    6.009840   14.223466
C        6.230418    5.770946   13.789693
C        4.746074    6.370406   15.607252
C        7.329896    5.919584   14.641775
H        6.398785    5.477380   12.739310
C        5.850887    6.532869   16.452800
H        3.744677    6.528728   16.028724
C        7.163240    6.311409   15.988517
H        8.342498    5.726311   14.248624
H        5.678826    6.825386   17.502735
H        8.029452    6.425332   16.658528
